# Supplementary material for: Single-Molecule Real-Time Sequencing for Identifying Sexual-Dimorphism-Related Transcriptomes and Genes in the Chinese Soft-Shelled Turtle (Pelodiscus sinensis)
Source: Animals (Basel). 2023 Nov 29;13(23):3704. doi: 10.3390/ani13233704 (PMC10705357; doi:10.3390/ani13233704)
Supplement: Supplementary file 1 [file animals-13-03704-s001.zip]

Archive with 5 entries (5 files):
- Figure S1.png
- Figure S2.png
- Figure S3.png
- Figure S4.png
- Supplementary Tables.pdf
